# Supplementary material for: High-Risk Human Papillomavirus E7 Proteins Target PTPN14 for Degradation
Source: mBio. 2016 Sep 20;7(5):e01530-16. doi: 10.1128/mBio.01530-16 (PMC5030362; doi:10.1128/mBio.01530-16)
Supplement: Table S1 — Plasmids used in this study. [file mbo004162996st1.xls]

## Sheet: Sheet1
Dataset S1
Plasmids used in the study
GATEWAY ENTRY VECTORS
Howley lab plasmid #	Plasmid name	Insert cloned from	Virus	Gene	Vector	Bacterial Resistance
7219	pDONR HPV16 E7 H2A	HPV16W12 in pUC19	HPV16	E7	pDONR 223	Spectinomycin
7281	pDONR HPV16 E7 ∆DLYC	p6846 pMIG 16E7 ∆DLYC	HPV16	E7	pDONR 223	Spectinomycin
7278	pDONR HPV16 E7 L82R L83R	p6848 pMIG 16E7 LL->RR	HPV16	E7	pDONR 223	Spectinomycin
7316	pDONR BPV1 E7	p7205 pENTR223-BPV E7 (no Kozak)	BPV1	E7	pDONR 223	Spectinomycin
7317	pDONR HPV1a E7	p339 HPV1a in pBR322	HPV1a	E7	pDONR 223	Spectinomycin
7318	pDONR HPV4 E7	p4.07 HPV4 in pBR322	HPV4	E7	pDONR 223	Spectinomycin
7319	pDONR PTPN14	received from ORFeome	n/a	PTPN14	pDONR 223	Spectinomycin
7328	pDONR PTPN14 ∆FERM	p7319 pDONR PTPN14	n/a	PTPN14	pDONR 223	Spectinomycin
7333	pDONR PTPN14 ∆L1	p7319 pDONR PTPN14	n/a	PTPN14	pDONR 223	Spectinomycin
7510	pDONR PTPN14 ∆L3	p7319 pDONR PTPN14	n/a	PTPN14	pDONR 223	Spectinomycin
7511	pDONR PTPN14 ∆PTP	p7319 pDONR PTPN14	n/a	PTPN14	pDONR 223	Spectinomycin
7512	pDONR PTPN14 L2	p7319 pDONR PTPN14	n/a	PTPN14	pDONR 223	Spectinomycin
7513	pDONR PTPN14 PTP	p7319 pDONR PTPN14	n/a	PTPN14	pDONR 223	Spectinomycin
GATEWAY EXPRESSION VECTORS
Howley lab plasmid #	Plasmid name	Gene	Promoter	Bacterial Resistance	Tag	Tag location	Selectable Marker
7270	pMSCV-N-HA-IRES PURO EMPTY	none	MSCV LTR	Ampicillin	n/a		Puromycin
6640	MSCV-P C-FlagHA 16E7	HPV16 E7	MSCV LTR	Ampicillin	Flag, HA	C terminus	Puromycin
6641	MSCV-P C-FlagHA 18E7	HPV18 E7	MSCV LTR	Ampicillin	Flag, HA	C terminus	Puromycin
7273	MSCV-P C-FlagHA 16E7 H2A	HPV16 E7	MSCV LTR	Ampicillin	Flag, HA	C terminus	Puromycin
7274	MSCV-P C-FlagHA 16 ∆DLYC	HPV16 E7	MSCV LTR	Ampicillin	Flag, HA	C terminus	Puromycin
7286	MSCV-P C-FlagHA 16E7 L82R L83R	HPV16 E7	MSCV LTR	Ampicillin	Flag, HA	C terminus	Puromycin
7514	MSCV-IP N-V5 PTPN14	PTPN14	MSCV LTR	Ampicillin	V5	N terminus	Puromycin
7515	MSCV-P C-V5 PTPN14	PTPN14	MSCV LTR	Ampicillin	V5	C terminus	Puromycin
7516	MSCV-IP N-V5 PTPN14 ∆FERM	PTPN14	MSCV LTR	Ampicillin	V5	N terminus	Puromycin
7517	MSCV-IP N-V5 PTPN14 ∆L1	PTPN14	MSCV LTR	Ampicillin	V5	N terminus	Puromycin
7518	MSCV-IP N-V5 PTPN14 ∆L2 521-781	PTPN14	MSCV LTR	Ampicillin	V5	N terminus	Puromycin
7519	MSCV-IP N-V5 PTPN14 ∆L2 481-821	PTPN14	MSCV LTR	Ampicillin	V5	N terminus	Puromycin
7520	MSCV-IP N-V5 PTPN14 ∆L3	PTPN14	MSCV LTR	Ampicillin	V5	N terminus	Puromycin
7521	MSCV-IP N-V5 PTPN14 ∆PTP	PTPN14	MSCV LTR	Ampicillin	V5	N terminus	Puromycin
6185	pHAGE-P N-V5 GAW	none	CMV	Ampicillin	n/a		Puromycin
7522	pHAGE-P N-V5 PTPN14	PTPN14	CMV	Ampicillin	V5	N terminus	Puromycin
7523	pHAGE-P N-V5 PTPN14 L2	PTPN14	CMV	Ampicillin	V5	N terminus	Puromycin
7524	pHAGE-P N-V5 PTPN14 PTP	PTPN14	CMV	Ampicillin	V5	N terminus	Puromycin
7531	MSCV-P C-FlagHA BPV1 E7	BPV1 E7	MSCV LTR	Ampicillin	Flag, HA	C terminus	Puromycin
7532	MSCV-P C-FlagHA 1aE7	HPV1a E7	MSCV LTR	Ampicillin	Flag, HA	C terminus	Puromycin
7533	MSCV-P C-FlagHA 4E7	HPV4 E7	MSCV LTR	Ampicillin	Flag, HA	C terminus	Puromycin
